# Supplementary material for: Exploring the effects of arch support height on badminton sidestep cutting using musculoskeletal modeling
Source: PLoS One. 2026 Jan 13;21(1):e0341024. doi: 10.1371/journal.pone.0341024 (PMC12798973; doi:10.1371/journal.pone.0341024)
Supplement: S1 Data — (XLSX) [file pone.0341024.s001.xlsx]

## Sheet: Metadata
Participant ID	Age (years)	Height (m)	Body Mass (kg)	Dominant leg
Sub01	21	1.76	72	Right
Sub02	22	1.79	78	Right
Sub03	22	1.78	75	Right
Sub04	23	1.73	70	Right
Sub05	23	1.8	82	Right
Sub06	24	1.77	76	Right
Sub07	22	1.74	68	Right
Sub08	23	1.77	73	Right
Sub09	25	1.76	71	Right
Sub10	24	1.81	83	Right
Sub11	21	1.79	80	Right
Sub12	23	1.75	69	Right
Sub13	21	1.78	72	Right
Sub14	22	1.77	79	Right
Sub15	24	1.76	74	Right

## Sheet: Joint Angles
	Joint Peak Angles (deg)
Condition	Participant ID	Hip_Flex	Hip_ExtRot	Hip_IntRot	Hip_Abd	Knee_Flex	Knee_ExtRot	Knee_Abd	Ankle_Dorsi
NS	Sub01	45.12	8.72	4.88	6.55	72.11	17.12	8.12	22.98
	Sub02	38.44	9.3	6.21	2.14	55.42	12.01	5.33	19.33
	Sub03	31.7	4.51	2.14	10.42	68.23	15.88	10.14	24.12
	Sub04	40.85	6.12	3.4	1.88	61.98	13.46	3.42	20.44
	Sub05	36.21	12.88	7.95	8.77	74.35	18.32	6.9	23.67
	Sub06	29.63	10.21	5.72	5.21	52.87	11.77	11.06	18.92
	Sub07	42.78	7.94	4.11	11.03	66.41	16.05	2.85	22.51
	Sub08	34.9	11.47	7.38	3.46	63.92	14.62	7.44	21.07
	Sub09	39.56	3.98	1.96	0.92	70.58	10.93	4.21	24.88
	Sub10	48.32	13.42	8.02	9.68	58.11	17.44	9.78	19.96
	Sub11	33.27	9.55	5.33	6.01	64.37	13.21	6.51	23.14
	Sub12	41.02	8.03	3.69	2.73	49.96	15.39	3.98	20.72
	Sub13	30.88	5.66	6.84	7.94	71.02	11.68	12.02	22.89
	Sub14	37.15	11.1	2.57	12.1	60.44	16.72	5.87	18.77
	Sub15	44.01	14.22	8.45	4.35	67.85	14.03	7.23	21.63
LS	Sub01	42.1	10.12	6.55	5.12	71.52	17.98	0.92	27.48
	Sub02	36.34	9.8	6.92	0.98	57.98	13.22	3.44	23.12
	Sub03	31.89	9.51	6.21	9.44	66.41	16.74	1.22	26.72
	Sub04	39.24	10.42	6.78	3.71	62.73	14.58	4.36	24.55
	Sub05	37.02	9.63	6.43	7.83	75.36	18.31	2.61	28.03
	Sub06	43.75	9.89	6.88	1.55	59.88	12.91	0.15	22.98
	Sub07	29.67	10.03	6.72	8.92	69.2	16.03	3.98	26.11
	Sub08	35.4	9.74	6.59	4.1	63.45	15.02	1.55	25.02
	Sub09	41.58	9.98	6.97	2.36	70.77	17.44	0.78	27.66
	Sub10	38.83	10.2	6.41	10.01	55.94	13.67	4.01	23.84
	Sub11	32.91	9.72	6.83	3.28	66.93	15.91	2.48	26.43
	Sub12	36.78	10.11	6.66	6.47	60.72	14.21	1.11	24.12
	Sub13	40.95	9.6	6.54	1.89	73.01	18.06	3.32	27.95
	Sub14	34.51	10.05	6.9	7.35	58.64	12.78	0.59	23.51
	Sub15	38.66	9.87	6.76	0.76	67.52	16.32	2.17	25.87
HS	Sub01	42.01	9.42	1.42	5.4	71.48	19.72	-3.12	30.44
	Sub02	37.89	10.88	2.11	1.12	58.33	14.33	2.48	22.71
	Sub03	33.45	11.72	2.56	10.38	67.9	18.45	-5.87	28.33
	Sub04	39.78	8.95	1.77	3.29	63.87	15.66	4.73	25.05
	Sub05	36.42	10.34	2.38	8.74	74.22	20.91	-0.94	31.92
	Sub06	41.33	9.9	1.96	2.07	59.92	13.82	6.25	21.88
	Sub07	35.5	11.03	2.49	9.85	69.58	17.94	-3.81	27.64
	Sub08	38.66	10.51	1.58	4.52	65.01	16.21	0.57	26.01
	Sub09	40.21	8.77	2.24	0.98	71.12	19.12	7.21	29.55
	Sub10	34.17	12.01	1.73	12.16	57.48	14.77	-4.44	23.94
	Sub11	39.02	10.26	2.3	3.77	68.34	18.02	1.06	28.92
	Sub12	36.88	9.68	2.07	7.21	61.07	15.34	-6.32	24.68
	Sub13	37.41	11.17	1.68	1.65	73.44	20.35	5.48	32.14
	Sub14	38.12	10.39	2.42	6.88	60.15	13.99	-2.56	22.56
	Sub15	35.97	8.99	1.89	2.93	66.93	17.51	3.14	27.13

## Sheet: Joint moments
	Joint Peak Moment ((Nm/kg))
Condition	Participant ID	Hip_Ext	Hip_IntRot	Hip_Abd	Knee_Ext	Knee_ExtRot	Knee_Add	Ankle_PF
NS	Sub01	2.89	0.79	1.62	1.98	0.61	1.26	3.42
	Sub02	1.98	0.48	1.03	1.12	0.39	1.09	2.55
	Sub03	2.63	0.71	1.45	1.73	0.55	1.21	3.18
	Sub04	2.21	0.59	1.21	1.41	0.47	1.14	2.73
	Sub05	2.94	0.82	1.69	2.05	0.63	1.28	3.49
	Sub06	1.87	0.46	0.98	1.09	0.36	1.06	2.46
	Sub07	2.71	0.74	1.52	1.84	0.58	1.23	3.25
	Sub08	2.42	0.63	1.34	1.56	0.5	1.17	2.88
	Sub09	2.83	0.77	1.58	1.94	0.6	1.25	3.61
	Sub10	2.05	0.52	1.09	1.22	0.41	1.08	2.57
	Sub11	2.58	0.7	1.47	1.69	0.54	1.2	3.11
	Sub12	2.18	0.57	1.18	1.37	0.45	1.13	2.69
	Sub13	2.9	0.81	1.66	2.08	0.62	1.27	3.38
	Sub14	1.93	0.5	1.07	1.15	0.4	1.1	2.52
	Sub15	2.5	0.66	1.39	1.63	0.52	1.18	3.04
LS	Sub01	2.82	0.81	1.79	2.12	0.61	1.23	3.52
	Sub02	2.47	0.52	0.92	1.59	0.44	1.05	2.31
	Sub03	2.7	0.72	1.51	1.98	0.56	1.18	3.24
	Sub04	2.58	0.6	1.18	1.74	0.49	1.1	2.67
	Sub05	2.8	0.85	1.94	2.15	0.63	1.26	3.66
	Sub06	2.5	0.55	0.88	1.62	0.46	1.03	2.28
	Sub07	2.68	0.76	1.6	1.93	0.57	1.2	3.11
	Sub08	2.63	0.67	1.3	1.86	0.53	1.14	2.84
	Sub09	2.76	0.79	1.83	2.04	0.6	1.22	3.43
	Sub10	2.52	0.58	1.04	1.68	0.47	1.06	2.49
	Sub11	2.66	0.73	1.55	1.97	0.55	1.17	3.07
	Sub12	2.55	0.62	1.15	1.71	0.5	1.09	2.59
	Sub13	2.78	0.83	1.89	2.11	0.62	1.25	3.55
	Sub14	2.48	0.53	0.96	1.65	0.45	1.04	2.36
	Sub15	2.61	0.69	1.42	1.89	0.52	1.15	3.18
HS	Sub01	3.15	0.79	1.72	2.21	0.69	1.21	3.51
	Sub02	2.3	0.5	1.08	1.67	0.39	0.91	2.63
	Sub03	2.89	0.71	1.49	2.05	0.6	1.16	3.28
	Sub04	2.51	0.59	1.23	1.82	0.48	1.03	2.84
	Sub05	3.22	0.82	1.67	2.18	0.72	1.24	3.47
	Sub06	2.34	0.53	1.11	1.71	0.42	0.95	2.71
	Sub07	2.97	0.74	1.44	2.11	0.63	1.18	3.22
	Sub08	2.71	0.64	1.36	1.94	0.57	1.07	3.01
	Sub09	3.1	0.77	1.61	2.23	0.7	1.2	3.44
	Sub10	2.42	0.55	1.15	1.76	0.44	0.93	2.69
	Sub11	2.85	0.7	1.52	2.03	0.61	1.14	3.17
	Sub12	2.56	0.6	1.2	1.84	0.5	1	2.88
	Sub13	3.18	0.81	1.7	2.16	0.73	1.23	3.39
	Sub14	2.36	0.52	1.09	1.72	0.41	0.96	2.76
	Sub15	2.78	0.67	1.41	1.97	0.55	1.11	3.1

## Sheet: Joint Contact Forces
	Joint Contact Forces (%BW)
Condition	Participant ID	Ankle_AP_Force	Ankle_ML_Force	Ankle_SI_Force	Knee_AP_Force	Knee_ML_Force	Knee_SI_Force	Hip_AP_Force	Hip_ML_Force	Hip_SI_Force
NS	Sub01	2.98	0.98	16.42	3.08	0.79	7.59	6.08	6.28	12.11
	Sub02	1.89	0.41	9.87	2.12	0.2	4.87	2.83	3.86	7.42
	Sub03	2.71	0.79	14.71	2.89	0.55	6.88	5.31	5.57	10.68
	Sub04	2.23	0.55	12.25	2.41	0.34	5.43	3.76	4.41	8.95
	Sub05	3.04	1.02	17.03	3.15	0.82	7.92	6.42	6.49	12.58
	Sub06	1.95	0.36	9.41	2.03	0.18	4.71	2.59	3.72	7.03
	Sub07	2.83	0.88	15.38	2.74	0.62	6.54	5.74	5.82	11.37
	Sub08	2.46	0.63	13.02	2.56	0.47	6.12	4.35	5.03	9.61
	Sub09	3.12	0.94	16.12	3.02	0.74	7.35	6.15	6.17	12.02
	Sub10	2.11	0.47	10.44	2.18	0.25	5.09	3.12	4.12	7.88
	Sub11	2.69	0.83	14.29	2.83	0.58	6.79	5.49	5.48	10.41
	Sub12	2.19	0.52	11.36	2.33	0.31	5.26	3.58	4.36	8.53
	Sub13	3.08	1	16.78	3.11	0.85	7.68	6.28	6.33	11.76
	Sub14	1.92	0.44	9.95	2.07	0.22	4.98	2.71	3.95	7.25
	Sub15	2.57	0.71	13.67	2.65	0.4	6.32	4.82	5.21	9.94
LS	Sub01	3.42	1.24	15.92	3.34	0.77	7.92	5.83	5.66	10.64
	Sub02	2.47	0.35	11.83	2.11	0.29	5.42	3.21	3.81	8.92
	Sub03	3.12	0.98	14.88	2.98	0.61	7.34	4.98	5.12	10.11
	Sub04	2.76	0.57	13.02	2.42	0.42	6.18	3.86	4.09	9.27
	Sub05	3.38	1.33	16.31	3.51	0.83	8.03	6.02	5.78	10.53
	Sub06	2.58	0.41	12.25	2.19	0.33	5.6	3.34	3.95	9.08
	Sub07	3.05	1.06	15.27	3.08	0.69	7.11	5.27	5.34	10.21
	Sub08	2.9	0.7	14.21	2.67	0.51	6.73	4.41	4.62	9.79
	Sub09	3.29	1.18	15.74	3.27	0.75	7.68	5.76	5.49	10.38
	Sub10	2.63	0.47	12.68	2.25	0.36	5.56	3.52	3.98	9.14
	Sub11	3.01	1.02	14.95	3.01	0.63	7.29	4.89	5.21	10.06
	Sub12	2.72	0.6	13.36	2.39	0.46	6.3	3.95	4.3	9.33
	Sub13	3.35	1.3	16.1	3.46	0.8	7.85	5.63	5.6	10.47
	Sub14	2.55	0.38	12.41	2.16	0.31	5.49	3.28	3.87	9.01
	Sub15	2.98	0.86	14.63	2.74	0.55	6.96	4.58	4.75	9.88
HS	Sub01	3.19	1.1	15.42	2.94	1.01	7.94	6.71	5.78	10.29
	Sub02	2.25	0.11	12.17	2.11	0.18	5.31	3.84	3.92	8.61
	Sub03	2.94	0.82	14.61	2.73	0.73	7.22	5.89	5.29	9.82
	Sub04	2.56	0.35	13.21	2.36	0.32	6.04	4.61	4.31	9.07
	Sub05	3.31	1.21	15.03	3.05	1.1	8.18	6.97	5.94	10.18
	Sub06	2.41	0.18	12.35	2.22	0.22	5.47	4.01	4.05	8.75
	Sub07	2.88	0.93	14.26	2.81	0.88	7.05	5.73	5.47	9.69
	Sub08	2.73	0.58	13.74	2.49	0.57	6.62	5.12	4.72	9.44
	Sub09	3.22	1.15	15.15	2.92	0.95	7.81	6.58	5.63	10.12
	Sub10	2.49	0.22	12.48	2.28	0.26	5.66	4.27	4.14	8.83
	Sub11	2.9	0.87	14.39	2.69	0.79	7.11	5.96	5.36	9.63
	Sub12	2.61	0.4	13.09	2.33	0.35	6.21	4.49	4.26	9.15
	Sub13	3.28	1.18	15.28	3.01	1.07	8.06	6.82	5.82	10.24
	Sub14	2.37	0.16	12.22	2.18	0.2	5.39	3.92	3.99	8.72
	Sub15	2.81	0.66	13.98	2.57	0.61	6.88	5.38	4.89	9.56

## Sheet: Figure Data
Figure 6. Peak Joint Angles (Mean ± SD, deg)
Condition	Hip_Flex	Hip_ExtRot	Hip_IntRot	Hip_Abd	Knee_Flex	Knee_ExtRot	Knee_Abd	Ankle_Dorsi
NS	38.26 ± 5.36	9.14 ± 3.06	5.24 ± 2.14	6.21 ± 3.51	63.84 ± 7.07	14.58 ± 2.27	6.99 ± 2.73	21.67 ± 1.89
LS	37.31 ± 3.86	9.91 ± 0.24	6.68 ± 0.21	4.92 ± 3.10	65.34 ± 5.77	15.55 ± 1.87	2.18 ± 1.35	25.56 ± 1.74
HS	37.79 ± 2.39	10.27 ± 0.96	2.04 ± 0.34	5.40 ± 3.50	65.92 ± 5.38	17.08 ± 2.30	0.26 ± 4.36	26.86 ± 3.25
Figure 7. Joint Moments (Mean ± SD, Nm/kg)
Condition	Hip_Ext	Hip_IntRot	Hip_Abd	Knee_Ext	Knee_ExtRot	Knee_Add	Ankle_PF
NS	2.44 ± 0.37	0.65 ± 0.12	1.35 ± 0.23	1.59 ± 0.34	0.51 ± 0.09	1.18 ± 0.07	2.99 ± 0.38
LS	2.64 ± 0.12	0.68 ± 0.11	1.40 ± 0.35	1.87 ± 0.19	0.53 ± 0.06	1.14 ± 0.08	2.95 ± 0.46
HS	2.76 ± 0.32	0.66 ± 0.11	1.39 ± 0.22	1.96 ± 0.19	0.56 ± 0.11	1.09 ± 0.11	3.07 ± 0.30
Figure 8. Joint Contact Forces (Mean ± SD, %BW)
Condition	Ankle_AP_Force	Ankle_ML_Force	Ankle_SI_Force	Knee_AP_Force	Knee_ML_Force	Knee_SI_Force	Hip_AP_Force	Hip_ML_Force	Hip_SI_Force
NS	2.52 ± 0.43	0.70 ± 0.23	13.38 ± 2.61	2.61 ± 0.39	0.49 ± 0.23	6.24 ± 1.08	4.62 ± 1.37	5.12 ± 0.95	9.84 ± 1.85
LS	2.95 ± 0.31	0.83 ± 0.34	14.24 ± 1.48	2.77 ± 0.48	0.55 ± 0.18	6.76 ± 0.91	4.57 ± 0.97	4.77 ± 0.70	9.79 ± 0.59
HS	2.80 ± 0.34	0.66 ± 0.39	13.83 ± 1.13	2.58 ± 0.31	0.62 ± 0.33	6.73 ± 0.98	5.35 ± 1.08	4.90 ± 0.72	9.47 ± 0.57
